# Supplementary material for: From Pancytopenia to Hyperleukocytosis, an Unexpected Presentation of Immune Reconstitution Inflammatory Syndrome in an Infant with Methylmalonic Acidemia
Source: Children (Basel). 2024 Aug 14;11(8):990. doi: 10.3390/children11080990 (PMC11352300; doi:10.3390/children11080990)
Supplement: Supplementary file 1 [file children-11-00990-s001.zip]

Archive with 1 entries (1 files):
- children-3125278-supplementary.pdf
